# Supplementary material for: Comparative and Phylogenetic Analyses of Complete Chloroplast Genomes of Scrophularia incisa Complex (Scrophulariaceae)
Source: Genes (Basel). 2022 Sep 21;13(10):1691. doi: 10.3390/genes13101691 (PMC9601301; doi:10.3390/genes13101691)
Supplement: Supplementary file 1 [file genes-13-01691-s001.zip › Table S2.xlsx]

## Sheet: Sheet1
Table S2 Summary of average relative synonymous codon usage (RSCU) of the codon usage in the Scrophularia cp genomes.
		S. kiriloviana (Xinjiang AH18)		S. kiriloviana (Xinjiang AK1)		S. incisa (Gansu DJ1)		S. integrifolia (Tajikistan H8)		S. incisa (Qinghai XH7)		S. dentata (Tibet ZG4)		S. kiriloviana (Xinjiang ZS3)		S. buergeriana (KP718626)		S. dentata (MF861202)		S. takesimensis (KP718628)		S. henryi (MF861203)
AA	Codon	RSCU	Number	RSCU	Number	RSCU	Number	RSCU	Number	RSCU	Number	RSCU	Number	RSCU	Number	RSCU	Number	RSCU	Number	RSCU	Number	RSCU	Number
Phe	UUU(F)	1.2	2204	1.19	2141	1.19	2173	1.21	2191	1.2	2184	1.2	2191	1.2	2089	1.2	2170	1.21	2133	1.21	2113	1.2	2130
	UUC(F)	0.8	1466	0.81	1454	0.81	1467	0.79	1441	0.8	1446	0.8	1453	0.8	1399	0.8	1457	0.79	1387	0.79	1377	0.8	1431
Leu	UUA(L)	1.23	1036	1.18	1011	1.18	1020	1.23	1048	1.21	1023	1.23	996	1.25	1071	1.22	1012	1.21	1044	1.25	1073	1.21	1020
	UUG(L)	1.26	1060	1.28	1092	1.24	1075	1.19	1012	1.28	1086	1.23	1002	1.24	1063	1.21	1001	1.25	1078	1.21	1043	1.28	1083
	CUU(L)	1.28	1081	1.26	1079	1.29	1115	1.33	1130	1.24	1049	1.32	1072	1.26	1084	1.27	1054	1.32	1135	1.28	1101	1.29	1091
	CUC(L)	0.79	666	0.73	627	0.8	695	0.8	678	0.74	631	0.77	626	0.74	632	0.77	635	0.74	637	0.75	644	0.72	607
	CUA(L)	0.88	740	0.94	800	0.91	784	0.88	745	0.94	801	0.91	741	0.95	815	0.95	783	0.9	776	0.97	834	0.94	797
	CUG(L)	0.56	468	0.61	517	0.57	492	0.57	480	0.59	497	0.53	433	0.57	488	0.58	479	0.57	489	0.55	471	0.55	463
Ile	AUU(I）	1.23	1673	1.2	1665	1.23	1714	1.25	1691	1.24	1678	1.25	1727	1.23	1761	1.27	1762	1.28	1813	1.25	1704	1.26	1724
	AUC(I)	0.79	1072	0.77	1071	0.78	1076	0.77	1041	0.76	1021	0.74	1021	0.75	1078	0.79	1100	0.77	1093	0.76	1038	0.74	1015
	AUA(I)	0.98	1340	1.03	1427	0.99	1375	0.99	1339	1	1353	1.01	1401	1.02	1466	0.94	1315	0.95	1341	0.99	1357	0.99	1359
Met	AUG(M)	1	852	1	884	1	874	1	778	1	849	1	783	1	844	1	773	1	793	1	827	1	790
Val	GUU(V)	1.39	814	1.34	746	1.41	826	1.39	806	1.4	776	1.39	800	1.43	860	1.4	808	1.41	819	1.36	775	1.36	762
	GUC(V)	0.74	435	0.76	421	0.74	431	0.74	430	0.75	418	0.69	398	0.67	401	0.69	398	0.7	407	0.65	368	0.71	396
	GUA(V)	1.17	690	1.17	653	1.15	672	1.12	649	1.13	631	1.21	696	1.15	690	1.16	670	1.19	693	1.19	675	1.2	672
	GUG(V)	0.7	411	0.73	407	0.7	410	0.75	435	0.72	399	0.7	405	0.76	454	0.75	430	0.7	404	0.81	459	0.74	414
	GUG(V)	1.52	1189	1.46	1147	1.46	1101	1.45	1110	1.43	1117	1.44	1155	1.5	1171	1.44	1141	1.51	1180	1.45	1161	1.46	1186
Ser	UCU(S)	1.14	893	1.18	923	1.18	889	1.16	891	1.13	885	1.08	867	1.1	860	1.11	876	1.09	855	1.12	895	1.16	947
	UCC(S)	1.2	939	1.13	886	1.09	823	1.14	873	1.2	936	1.23	993	1.18	927	1.24	982	1.16	905	1.26	1005	1.18	957
	UCA(S)	0.73	572	0.75	588	0.72	547	0.73	558	0.78	608	0.74	592	0.75	587	0.78	618	0.75	587	0.72	573	0.75	610
Pro	CCU(P)	1.08	673	1.05	628	1.05	635	1.04	633	1.09	659	1.11	701	1.07	687	1.09	698	1.07	665	1.09	675	1.07	641
	CCC(P)	0.98	610	1.08	645	1	605	1.02	622	1.05	631	0.99	628	0.96	618	0.99	633	0.99	614	0.98	610	1.07	640
	CCA(P)	1.27	789	1.24	741	1.25	753	1.23	754	1.22	738	1.24	784	1.25	799	1.26	807	1.25	777	1.25	777	1.22	730
	CCG(P)	0.68	421	0.64	382	0.7	423	0.71	437	0.63	382	0.65	413	0.72	461	0.66	423	0.7	435	0.68	423	0.64	384
Thr	ACU(T)	1.13	643	1.15	647	1.2	665	1.12	618	1.16	641	1.11	644	1.17	670	1.16	654	1.17	641	1.16	635	1.15	639
	ACC(T)	1.02	577	1.09	614	1.03	571	1.08	594	1.02	564	1.09	632	1.05	598	1.05	592	1.03	567	1.08	592	1	558
	ACA(T)	1.2	681	1.08	608	1.09	606	1.14	631	1.2	662	1.13	654	1.15	656	1.14	641	1.19	652	1.13	617	1.18	658
	ACG(T)	0.65	369	0.68	381	0.68	380	0.66	367	0.63	348	0.66	383	0.63	363	0.66	371	0.61	337	0.63	342	0.67	371
Ala	GCU(A)	1.31	485	1.24	426	1.34	518	1.24	487	1.12	404	1.34	534	1.33	532	1.27	481	1.28	480	1.22	451	1.23	458
	GCC(A)	0.95	351	0.98	337	0.96	371	0.96	374	1.03	371	0.92	366	0.95	379	0.97	366	1	375	1.03	380	1.01	374
	GCA(A)	1.11	413	1.13	390	1.09	423	1.15	452	1.21	438	1.15	459	1.12	447	1.16	439	1.12	422	1.17	432	1.11	412
	GCG(A)	0.64	236	0.66	226	0.61	236	0.65	253	0.64	230	0.6	238	0.6	241	0.59	224	0.6	224	0.57	212	0.65	242
Tyr	UAU(Y)	1.32	1281	1.34	1360	1.34	1339	1.33	1372	1.34	1412	1.35	1320	1.36	1305	1.35	1378	1.32	1296	1.32	1337	1.32	1345
	UAC(Y)	0.68	658	0.66	668	0.66	659	0.67	695	0.66	703	0.65	634	0.64	619	0.65	669	0.68	664	0.68	683	0.68	688
Stop codon	UAA(*)	1.19	1184	1.19	1196	1.19	1070	1.17	1156	1.17	1162	1.16	1166	1.1	1045	1.15	1155	1.13	1066	1.11	1039	1.11	1057
	UAG(*)	0.79	784	0.81	811	0.86	769	0.82	808	0.85	842	0.8	811	0.88	836	0.85	861	0.82	773	0.84	791	0.85	806
His	CAU(H)	1.42	876	1.41	958	1.43	961	1.41	943	1.39	986	1.41	914	1.42	871	1.42	917	1.36	859	1.41	958	1.4	979
	CAC(H)	0.58	359	0.59	402	0.57	385	0.59	397	0.61	429	0.59	379	0.58	358	0.58	372	0.64	401	0.59	402	0.6	418
Gln	CAA(Q）	1.38	1016	1.35	1018	1.38	1106	1.41	1111	1.39	1073	1.38	937	1.34	977	1.37	1037	1.39	1075	1.39	1061	1.41	1072
	CAG(Q)	0.62	456	0.65	489	0.62	499	0.59	470	0.61	473	0.62	423	0.66	476	0.63	474	0.61	476	0.61	461	0.59	444
Asn	AAU(N)	1.37	1667	1.38	1683	1.4	1765	1.38	1670	1.36	1636	1.36	1632	1.37	1685	1.39	1676	1.39	1737	1.38	1683	1.38	1708
	AAC(N)	0.63	767	0.62	761	0.6	763	0.62	744	0.64	778	0.64	766	0.63	777	0.61	743	0.61	767	0.62	757	0.62	769
Lys	AAA(K)	1.33	2032	1.32	1977	1.29	2027	1.32	1980	1.34	1985	1.36	2072	1.36	2081	1.33	2060	1.35	2023	1.34	2034	1.34	2047
	AAG(K)	0.67	1017	0.68	1020	0.71	1108	0.68	1021	0.66	987	0.64	977	0.64	986	0.67	1043	0.65	971	0.66	1005	0.66	999
Asp	GAU(D)	1.42	1028	1.42	1006	1.44	1113	1.43	1034	1.45	1080	1.47	1057	1.45	1061	1.44	1119	1.44	1115	1.47	1094	1.49	1167
	GAC(D)	0.58	423	0.58	413	0.56	432	0.57	413	0.55	406	0.53	386	0.55	398	0.56	431	0.56	432	0.53	395	0.51	401
Glu	GAA(E)	1.38	1366	1.35	1298	1.35	1327	1.36	1375	1.36	1304	1.4	1308	1.38	1262	1.35	1377	1.35	1312	1.36	1347	1.33	1266
	GAG(E)	0.62	608	0.65	620	0.65	643	0.64	648	0.64	616	0.6	560	0.62	569	0.65	662	0.65	634	0.64	636	0.67	639
Cys	UGU(C)	1.18	659	1.15	650	1.19	624	1.21	628	1.18	659	1.17	664	1.22	635	1.2	695	1.17	650	1.19	665	1.21	672
	UGC(C)	0.82	461	0.85	485	0.81	429	0.79	408	0.82	454	0.83	468	0.78	410	0.8	467	0.83	461	0.81	451	0.79	436
Stop codon	UGA(*)	1.03	1028	1.01	1013	0.95	849	1.01	995	0.97	963	1.04	1047	1.02	970	1	1008	1.05	985	1.05	981	1.04	989
Trp	UGG(W)	1	677	1	701	1	693	1	702	1	683	1	711	1	694	1	703	1	678	1	718	1	728
Arg	CGU(R)	0.68	379	0.72	388	0.76	391	0.71	376	0.7	390	0.7	383	0.69	372	0.73	385	0.71	394	0.68	369	0.69	385
	CGC(R)	0.46	256	0.45	242	0.5	258	0.41	216	0.45	249	0.44	239	0.42	229	0.45	237	0.44	245	0.48	259	0.47	263
	CGA(R)	1.07	591	1.07	578	1.03	530	1.05	554	1.05	584	1.11	604	1.08	580	1.11	585	1.05	584	1.02	551	1.07	603
	CGG(R)	0.74	409	0.73	397	0.78	401	0.74	392	0.75	419	0.67	362	0.74	399	0.74	392	0.77	428	0.8	435	0.76	425
Ser	AGU(S)	0.81	635	0.86	673	0.95	715	0.93	711	0.87	681	0.88	708	0.86	676	0.84	666	0.87	681	0.89	714	0.87	710
	AGC(S)	0.59	462	0.62	487	0.61	458	0.6	458	0.59	458	0.63	510	0.61	477	0.59	464	0.63	491	0.56	452	0.58	471
Arg	AGA(R)	1.94	1078	1.92	1041	1.86	962	1.94	1024	1.93	1077	1.98	1077	1.95	1051	1.83	968	1.95	1090	1.86	1006	1.92	1079
	AGG(R)	1.11	616	1.12	605	1.08	558	1.14	601	1.12	625	1.1	598	1.12	603	1.14	602	1.1	612	1.16	625	1.1	617
Gly	GGU(G)	0.93	520	0.93	530	1.03	587	0.98	552	0.96	544	0.97	567	0.97	548	0.98	557	1.01	556	1.03	583	1.01	556
	GGC(G)	0.62	347	0.64	368	0.62	355	0.63	356	0.65	369	0.61	357	0.62	351	0.64	361	0.6	330	0.61	346	0.64	352
	GGA(G)	1.41	785	1.38	786	1.42	812	1.41	794	1.33	753	1.47	857	1.41	792	1.45	823	1.41	777	1.39	783	1.37	755
	GGG(G)	1.04	577	1.05	600	0.93	533	0.97	544	1.05	591	0.95	554	0.99	558	0.93	530	0.99	545	0.97	548	0.99	549
Total			50851		50788		50866		50696		50827		50836		50842		51210		50866		50808		50956
S. kiriloviana (Xinjiang AH18)		S. kiriloviana (Xinjiang AK1)		S. incisa (Gansu DJ1)		S. integrifolia (Tajikistan H8)		S. incisa (Qinghai XH7)		S. dentata (Tibet ZG4)		S. kiriloviana (Xinjiang ZS3)		S. buergeriana (KP718626)		S. dentata (MF861202)		S. takesimensis (KP718628)		S. henryi (MF861203)
Nc = 55.730		Nc = 56.141		Nc = 56.051		Nc = 55.882		Nc = 55.958		Nc = 55.423		Nc = 55.619		Nc = 55.896		Nc = 55.702		Nc = 55.817		Nc = 55.787
Coding GC 37.98% 1st letter GC 37.91% 2nd letter GC 38.00% 3rd letter GC 38.02%		Coding GC 37.98% 1st letter GC 37.64% 2nd letter GC 37.63% 3rd letter GC 38.67%		Coding GC 37.95% 1st letter GC 38.77% 2nd letter GC 36.77% 3rd letter GC 38.31%		Coding GC 37.98% 1st letter GC 38.54% 2nd letter GC 37.41% 3rd letter GC 38.00%		Coding GC 37.96% 1st letter GC 38.01% 2nd letter GC 37.60% 3rd letter GC 38.26%		Coding GC 37.97% 1st letter GC 37.73% 2nd letter GC 38.85% 3rd letter GC 37.33%		Coding GC 37.98% 1st letter GC 38.14% 2nd letter GC 38.04% 3rd letter GC 37.78%		Coding GC 37.99% 1st letter GC 38.25% 2nd letter GC 37.86% 3rd letter GC 37.86%		Coding GC 37.96%		Coding GC 38.05% 1st letter GC 38.41% 2nd letter GC 37.92% 3rd letter GC 37.82%		Coding GC 38.00% 1st letter GC 37.99% 2nd letter GC 38.07% 3rd letter GC 37.93%
																1st letter GC 38.37%
																2nd letter GC 37.79%
																3rd letter GC 37.73%

## Sheet: Sheet2
S. kiriloviana (Xinjiang AH18)		S. kiriloviana (Xinjiang AK1)		S. incisa (Gansu DJ1)		S. integrifolia (Tajikistan H8)		S. incisa (Qinghai XH7)		S. dentata (Tibet ZG4)		S. kiriloviana (Xinjiang ZS3)		S. buergeriana (KP718626)		S. dentata (MF861202)		S. takesimensis (KP718628)		S. henryi (MF861203)
Nc = 55.730		Nc = 56.141		Nc = 56.051		Nc = 55.882		Nc = 55.958		Nc = 55.423		Nc = 55.619		Nc = 55.896		Nc = 55.702		Nc = 55.817		Nc = 55.787
Coding GC 37.98% 1st letter GC 37.91% 2nd letter GC 38.00% 3rd letter GC 38.02%		Coding GC 37.98% 1st letter GC 37.64% 2nd letter GC 37.63% 3rd letter GC 38.67%		Coding GC 37.95% 1st letter GC 38.77% 2nd letter GC 36.77% 3rd letter GC 38.31%		Coding GC 37.98% 1st letter GC 38.54% 2nd letter GC 37.41% 3rd letter GC 38.00%		Coding GC 37.96% 1st letter GC 38.01% 2nd letter GC 37.60% 3rd letter GC 38.26%		Coding GC 37.97% 1st letter GC 37.73% 2nd letter GC 38.85% 3rd letter GC 37.33%		Coding GC 37.98% 1st letter GC 38.14% 2nd letter GC 38.04% 3rd letter GC 37.78%		Coding GC 37.99% 1st letter GC 38.25% 2nd letter GC 37.86% 3rd letter GC 37.86%		Coding GC 37.96%		Coding GC 38.05% 1st letter GC 38.41% 2nd letter GC 37.92% 3rd letter GC 37.82%		Coding GC 38.00% 1st letter GC 37.99% 2nd letter GC 38.07% 3rd letter GC 37.93%
																1st letter GC 38.37%
																2nd letter GC 37.79%
																3rd letter GC 37.73%
