# Supplementary material for: Comparative and Phylogenetic Analyses of Complete Chloroplast Genomes of Scrophularia incisa Complex (Scrophulariaceae)
Source: Genes (Basel). 2022 Sep 21;13(10):1691. doi: 10.3390/genes13101691 (PMC9601301; doi:10.3390/genes13101691)
Supplement: Supplementary file 1 [file genes-13-01691-s001.zip › Table S3.xlsx]

## Sheet: Sheet1
Table S3: Nucleotide variability (Pi) values and total number of mutation (Eta) in Scrophularia.
Name	Length	Eta	Pi
trnH-psbA	612	52	0.04866
psbA-trnL	229	6	0.00897
trnL-rps16	498	26	0.01845
rps16-trnG	1194	37	0.01467
trnG-psbK	341	11	0.01096
psbK-psbI	397	15	0.01175
trnS-trnG	762	22	0.01188
atpA-atpF	794	2	0.01414
atpF-atpH	363	11	0.00941
atpH-atpI	1028	35	0.01229
atpI-rps2	223	7	0.00989
rps2-rpoC2	213	5	0.00579
rpoB-trnC	1135	32	0.01293
trnC-petN	852	32	0.01209
petN-psbM	1217	20	0.01106
psbM-trnA	702	17	0.00598
trnG-trnT	527	20	0.00932
trnT-psbD	1360	52	0.01349
psbC-trnS	239	11	0.01473
trnS-psbZ	327	13	0.01269
psbZ-trnG	256	9	0.00996
psaA-ycf3	813	26	0.01047
ycf3-trnS	862	60	0.01832
trnS-rps4	300	12	0.01344
rps4-trnT	481	21	0.01554
trnT-trnL	726	33	0.01141
trnL-trnP	347	14	0.01219
trnP-ndhJ	679	26	0.01193
ndhC-trnV	1122	56	0.01663
trnM-atpE	214	7	0.00874
atpB-rbcL	794	17	0.00752
rbcL-accD	684	17	0.00665
accD-psaI	695	24	0.01071
psaI-ycf4	451	12	0.00731
ycf4-cemA	331	17	0.01634
cemA-petA	200	2	0.00269
petA-psbJ	1067	51	0.01701
psbE-petL	947	38	0.01303
trnP-psaJ	421	11	0.01087
psaJ-rpl33	484	17	0.01264
rps18-rpl20	253	11	0.01067
rpl20-rps12	827	27	0.01079
clpP-psbB	473	10	0.00688
rps16 intron	862	34	0.01268
atpF intron	742	14	0.00588
rpoC1 intron	760	30	0.01182
ycf3 intron	730	19	0.00818
clpP intron	1375	37	0.0082
petB intron	734	17	0.00717
petD intron	736	23	0.00964
rpl16 intron	902	31	0.0114
trnH-psbA	612	52	0.04866
psbA-trnL	229	6	0.00897
trnL-rps16	498	26	0.01845
rps16-trnG	1194	37	0.01467
trnG-psbK	341	11	0.01096
psbK-psbI	397	15	0.01175
trnS-trnG	762	22	0.01188
atpA-atpF	794	2	0.01414
atpF-atpH	363	11	0.00941
atpH-atpI	1028	35	0.01229
atpI-rps2	223	7	0.00989
rps2-rpoC2	213	5	0.00579
rpoB-trnC	1135	32	0.01293
trnC-petN	852	32	0.01209
petN-psbM	1217	20	0.01106
psbM-trnA	702	17	0.00598
trnG-trnT	527	20	0.00932
trnT-psbD	1360	52	0.01349
psbC-trnS	239	11	0.01473
trnS-psbZ	327	13	0.01269
psbZ-trnG	256	9	0.00996
psaA-ycf3	813	26	0.01047
ycf3-trnS	862	60	0.01832
trnS-rps4	300	12	0.01344
rps4-trnT	481	21	0.01554
trnT-trnL	726	33	0.01141
trnL-trnP	347	14	0.01219
trnP-ndhJ	679	26	0.01193
ndhC-trnV	1122	56	0.01663
trnM-atpE	214	7	0.00874
atpB-rbcL	794	17	0.00752
rbcL-accD	684	17	0.00665
accD-psaI	695	24	0.01071
psaI-ycf4	451	12	0.00731
ycf4-cemA	331	17	0.01634
cemA-petA	200	2	0.00269
petA-psbJ	1067	51	0.01701
psbE-petL	947	38	0.01303
trnP-psaJ	421	11	0.01087
psaJ-rpl33	484	17	0.01264
rps18-rpl20	253	11	0.01067
rpl20-rps12	827	27	0.01079
clpP-psbB	473	10	0.00688
rps16 intron	862	34	0.01268
atpF intron	742	14	0.00588
rpoC1 intron	760	30	0.01182
ycf3 intron	730	19	0.00818
clpP intron	1375	37	0.0082
petB intron	734	17	0.00717
petD intron	736	23	0.00964
rpl16 intron	902	31	0.0114
ycf15-trnL	360	7	0.00791
trnL-ndhB	543	8	0.00503
rps7-trnV	2519	21	0.00244
trnV-rrn16	227	4	0.00609
rrn16-trnL	294	2	0.00124
rrn4.5-rrn5	224	3	0.00487
rrn5-trnR	248	3	0.0022
trnR-trnN	628	12	0.008
trnN-ycf1	328	4	0.0031
ndhB intron	679	2	0.00112
ndhF-rpl32	533	25	0.01964
rpl32-trnL	895	47	0.02723
ccsA-ndhD	238	11	0.01654
psaC-ndhE	243	8	0.01046
ndhE-ndhG	218	12	0.01682
ndhG-ndhI	317	11	0.01236
rps15-ycf1	400	17	0.01493
ndhA intron	1068	45	0.01228
