# Supplementary material for: Comparative and Phylogenetic Analyses of Complete Chloroplast Genomes of Scrophularia incisa Complex (Scrophulariaceae)
Source: Genes (Basel). 2022 Sep 21;13(10):1691. doi: 10.3390/genes13101691 (PMC9601301; doi:10.3390/genes13101691)
Supplement: Supplementary file 1 [file genes-13-01691-s001.zip › Table S4.xlsx]

## Sheet: Sheet1
Table S4: Repeat types and lengths of Scrophularia chloroplast genomes.
	S. kiriloviana (Xinjiang AH18)	S. kiriloviana (Xinjiang AK1)	S. incisa (Gansu DJ1)	S. integrifolia (Tajikistan H8)	S. incisa (Qinghai XH7)	S. dentata (Tibet ZG4)	S. kiriloviana (Xinjiang ZS3)	S. buergeriana ( KP718626)	S. dentata (MF861202)	S. takesimensis (KP718628)	S. henryi (MF861203)
Foward repeats	21	21	25	22	23	21	22	21	20	21	21
Palindromic repeats	18	18	22	19	26	19	21	18	18	23	21
Reverse repeats	1		1	4	2
Complimentary repeats					1					3
30-39 bp	34	33	42	39	46	34	37	30	31	41	35
40-49 bp	6	6	6	6	6	6	6	9	7	6	7
