# Supplementary material for: Comparative and Phylogenetic Analyses of Complete Chloroplast Genomes of Scrophularia incisa Complex (Scrophulariaceae)
Source: Genes (Basel). 2022 Sep 21;13(10):1691. doi: 10.3390/genes13101691 (PMC9601301; doi:10.3390/genes13101691)
Supplement: Supplementary file 1 [file genes-13-01691-s001.zip › Table S5.xlsx]

## Sheet: Sheet1
Table S5: Analyses of repeat sequences in eleven Scrophularia chloroplast genomes.
			S. kiriloviana (Xinjiang AH18)			S. kiriloviana (Xinjiang AK1)			S. incisa (Gansu DJ1)			S. integrifolia (Tajikistan H8)			S. incisa (Qinghai XH7)			S. dentata (Tibet ZG4)			S. kiriloviana (Xinjiang ZS3)			S. buergeriana ( KP718626)			S. dentata (MF861202)			S. takesimensis (KP718628)			S. henryi (MF861203)
			repeat 1	repeat 2		repeat 1	repeat 2		repeat 1	repeat 2		repeat 1	repeat 2		repeat 1	repeat 2		repeat 1	repeat 2		repeat 1	repeat 2		repeat 1	repeat 2		repeat 1	repeat 2		repeat 1	repeat 2		repeat 1	repeat 2
repeat type		length	start position	start position		start position	start position		start position	start position		start position	start position		start position	start position		start position	start position		start position	start position		start position	start position		start position	start position		start position	start position		start position	start position
F	1	42																						44281	119994
	2	41																						44282	98691
	3	41	98150	118949		98007	118736		98266	119030		97805	118544		98145	118911		98279	118960		98199	118930		98691	119995		98332	119085		97764	118933		98260	119375
	4	40	91142	91178		90999	91035		91267	91303		90797	90833		91146	91182		91271	91307		91191	91227		91688	91724		91324	91360		90762	90798		91258	91294
	5	40	145140	145176		144929	144965		145258	145294		144739	144775		145139	145175		145166	145202		145121	145157		146321	146357		145291	145327		145118	145154		145553	145589
	6	39							47	152487
	7	39	43710	98152		43544	98009		43808	98268		43336	97807		43683	98147		43655	98281		43672	98201					43715	98334		43339	97766		43851	98262
	8	39	43710	118951		43544	118738		43808	119032		43336	118546		43683	118913		43655	118962		43672	118932					43715	119087		43339	118935		43851	119377
	9	37				90	125
	10	37																			27042	46670
	11	36	97	123
	12	36	91140	91158		90997	91015		91265	91283		90795	90813		91144	91162		91269	91287		91189	91207		91686	91704		91322	91340		90760	90778		91256	91274
	13	36	145164	145182		144953	144971		145282	145300		144763	144781		145163	145181		145190	145208		145145	145163		146345	146363		145315	145333		145142	145160		145577	145595
	14	35							98329	137091					98208	136972
	15	35							99475	138237					99354	138118
	16	34							233	282		51	151981
	17	34	91160	91178		91017	91035		91285	91303		90815	90833		91164	91182		91289	91307		91209	91227		91706	91724		91342	91360		90780	90798		91276	91294
	18	34	145146	145164		144935	144953		145264	145282		144745	144763		145145	145163		145172	145190		145127	145145		146327	146345		145297	145315		145124	145142		145559	145577
	19	33																51	152402
	20	32	8109	35584		8131	35407		8180	35666		8176	35201		8087	35542		8095	35513		8104	35540		8328	36085		8096	35572		7845	35195		8371	35687
	21	32																												46162	46175
	22	31							163	152569
	23	30										46	338
	24	30	9647	36470		9506	36294		9712	36554		9712	36087		9619	36428		9637	36416		9641	36426		9890	36977		9638	36476		9407	36080		9918	36571
	25	30																			12944	84005
	26	30																						37766	37793
	27	30	38693	40917		38517	40741		38777	41001		38311	40535		38652	40876		38639	40863		38650	40874		39242	41466		38699	40923		38317	40541		38803	41027
	28	30																									38699	40923
	29	30													44312	68429
	30	30	43722	98164		43556	98021		43820	98280		43348	97819		43695	98159		43667	98293		43684	98213		44296	98705					38317	40541		43863	98274
	31	30	43722	118963		43556	118750		43820	119044		43348	118558		43695	118925		43667	118974		43684	118944		44296	120009		43727	119099		43351	118947		43863	119389
	32	30	88728	88770		88585	88627		88853	88895		88383	88425		88732	88774		88857	88899		88777	88819		89274	89316		88910	88952		88348	88390		88838	88880
	33	30	91141	91195		90998	91052		91266	91320		90796	90850		91145	91199		91270	91324		91190	91244		91687	91741		91323	91377		90761	90815		91257	91311
	34	30	91170	91188		91027	91045		91295	91313		90825	90843		91174	91192		91299	91317		91219	91237		91716	91734		91352	91370		90790	90808		91286	91304
	35	30																															122172	122193
	36	30	145133	145187		144922	144976		145251	145305		144732	144786		145132	145186		145159	145213		145114	145168		146314	146368		145284	145338		145111	145165		145546	145600
	37	30	145153	145189		144942	144978		145271	145307		144752	144788		145152	145188		145179	145215		145134	145170		146334	146370		145304	145340		145131	145167		145566	145602
	38	30	147558	147600		147347	147389		147676	147718		147157	147199		147557	147599		147584	147626		147539	147581		148739	148781		147709	147751		147536	147578		147977	148019
P	39	44																									0	84091					0	84019
	40	44	74279	74279		74119	74119		74389	74389		73915	73915		74269	74269		74372	74372		74315	74315		74812	74812		74375	74375		73880	73880		74376	74376
	41	41																						44282	139353
	42	41	118949	138167		118736	137956		119030	138294		118544	137766		118911	138175		118960	138193		118930	138148		119995	139353		119085	138318		118933	138151		119375	138586
	43	40	91142	145140		90999	144929		91267	145258		90797	144739		91146	145139		91271	145166		91191	145121		91688	146321		91324	145291		90762	145118		91258	145553
	44	40	91178	145176		91035	144965		91303	145294		90833	144775		91182	145175		91307	145202		91227	145157		91724	146357		91360	145327		90798	145154		91294	145589
	45	39							47	84075
	46	39	43710	138167		43544	137956		43808	138294		43336	137766		43683	138175		43655	138193		43672	138148					43715	138318		43339	138151		43851	138586
	47	39	91140	145164
	48	39	91158	145182
	49	38																			83921	152426
	50	36													75107	75107
	51	36	91140	145164		90997	144953		91265	145282		90795	144763		91144	145163		91269	145190		91189	145145		91686	146345		91322	145315		90760	145142		91256	145577
	52	36	91158	145182		91015	144971		91283	145300		90813	144781		91162	145181		91287	145208		91207	145163		91704	146363		91340	145333		90778	145160		91274	145595
	53	35							98329	99475					98208	99354
	54	35							137091	138237					136972	138118
	55	34										51	83597
	56	34							75227	75227
	57	34	91160	145146		91017	144935		91285	145264		90815	144745		91164	145145		91289	145172		91209	145127		91706	146327		91342	145297		90780	145124		91276	145559
	58	34	91178	145164		91035	144953		91303	145282		90833	144763		91182	145163		91307	145190		91227	145145		91724	146345		91360	145315		90798	145142		91294	145577
	59	34
	60	33																51	84078
	61	33													46493	46493
	62	33													46495	46495
	63	32	75107	75107		74947	74947					74743	74743		68435	75120		75200	75200					75642	75642		75252	75252		74710	74710		46689	46689
	64	31													46497	46497								46489	46489					46180	46180		46675	46675
	65	30				8133	45231		8182	45504		8178	45016		8089	45368		8097	45342		8106	45366		8330	45970		8098	45413		7847	45032		8373	45541
	66	30													12931	44310
	67	30																			12944	152353
	68	30							13282	13282					13194	13194																	13498	13498
	69	30				35409	45231		35668	45504		35203	45016		35544	45368		35515	45342		35542	45366		36087	45970		35574	45413		35197	45032		35689	45541
	70	30	46361	124765		43556	137953		43820	138291		43348	137763		43695	138172		43667	138190		43684	138145		44296	139350		43727	138315		43351	138148		43863	138583
	71	30																												46167	46177
	72	30																												46180	46180
	73	30																												46165	46165
	74	30																			75143	75143											75206	75206
	75	30	88728	147558		88585	147347		88853	147676		88383	147157		88732	147557		88857	147584		88777	147539		89274	148739		88910	147709		88348	147536		88838	147977
	76	30	88770	147600		88627	147389		88895	147718		88425	147199		88774	147599		88899	147626		88819	147581		89316	148781		88952	147751		88390	147578		88880	148019
	77	30	91141	145133		90998	144922		91266	145251		90796	144732		91145	145132		91270	145159		91190	145114		91687	146314		91323	145284		90761	145111		91257	145546
	78	30	91170	145140		91027	144929		91295	145258		90825	144739		91174	145139		91299	145166		91219	145121		91716	146321		91352	145291		90790	145118		91286	145553
	79	30	91188	145158		91045	144947		91313	145276		90843	144757		91192	145157		91317	145184		91237	145139		91734	146339		91370	145309		90808	145136		91304	145571
	80	30	91195	145187		91052	144976		91320	145305		90850	144786		91199	145186		91324	145213		91244	145168		91741	146368		91377	145338		90815	145165		91311	145600
R	81	39																												46167	46167
	82	35																44298	44298
	83	34													46493	46493
	84	33				44434	44434
	85	32							42	46
	86	32													46496	46496														46180	46180
	87	31	46361	124765
	88	30										46	338
	89	30										47	335
	90	30										338	338
C	93	34													46493	46494
	94	32																												46180	46181
	95	30																												46164	46178
	96	30																												46180	46183
