# Supplementary material for: Comparative and Phylogenetic Analyses of Complete Chloroplast Genomes of Scrophularia incisa Complex (Scrophulariaceae)
Source: Genes (Basel). 2022 Sep 21;13(10):1691. doi: 10.3390/genes13101691 (PMC9601301; doi:10.3390/genes13101691)
Supplement: Supplementary file 1 [file genes-13-01691-s001.zip › Table S6.xlsx]

## Sheet: 未排序
S. kiriloviana (Xinjiang AH18)					S. kiriloviana (Xinjiang AK1)					S. incisa (Gansu DJ1)					S. integrifolia (Tajikistan H8)					S. incisa (Qinghai XH7)					S. dentata (Xizang ZG4)					S. kiriloviana (Xinjiang ZS3)					S. buergeriana ( KP718626)					S. dentata (MF861202)					S. takesimensis (KP718628)
type	size	start	end	location	type	size	start	end	location	type	size	start	end	location	type	size	start	end	location	type	size	start	end	location	type	size	start	end	location	type	size	start	end	location	type	size	start	end	location	type	size	start	end	location	type	size	start	end	location
(A)12	12	6148	6159	IGS	(TTATT)3	15	115	129	IGS	(A)12	12	53	64	IGS	(A)11	11	22	32	IGS	(A)12	12	1	12	IGS	(A)15	15	48	62	IGS	(A)11	11	6133	6143	IGS	(TA)6	12	8487	8498	IGS	(A)10	10	317	326	IGS	(T)10	10	307	316	IGS
(T)10	10	7836	7845	IGS	(A)12	12	184	195	IGS	(A)10	10	6242	6251	IGS	(A)26	26	48	73	IGS	(A)17	17	280	296	IGS	(A)10	10	316	325	IGS	(A)10	10	8077	8086	IGS	(T)10	10	8853	8862	IGS	(T)10	10	7824	7833	IGS	(TA)6	12	8004	8015	IGS
(A)11	11	8081	8091	IGS	(A)10	10	6168	6177	IGS	(T)12	12	7905	7916	IGS	(A)20	20	348	367	IGS	(A)10	10	6152	6161	IGS	(T)10	10	7823	7832	IGS	(TA)5	10	8263	8272	IGS	(T)11	11	8929	8939	IGS	(A)10	10	8069	8078	IGS	(T)12	12	8447	8458	IGS
(TA)5	10	8268	8277	IGS	(A)12	12	8105	8116	IGS	(A)10	10	8153	8162	IGS	(T)11	11	2455	2465	tRNA intron	(T)10	10	7815	7824	IGS	(A)10	10	8068	8077	IGS	(GA)5	10	8273	8282	IGS	(GTCT)3	12	11295	11306	CDS	(TA)7	14	8255	8268	IGS	(GTCT)3	12	10812	10823	CDS
(GA)5	10	8278	8287	IGS	(TA)5	10	8290	8299	IGS	(TA)5	10	8339	8348	IGS	(TA)5	10	8335	8344	IGS	(A)10	10	8060	8069	IGS	(TA)7	14	8254	8267	IGS	(T)10	10	8516	8525	IGS	(T)11	11	13229	13239	IGS	(GTCT)3	12	11034	11045	CDS	(T)10	10	12733	12742	IGS
(T)11	11	8522	8532	IGS	(GA)5	10	8300	8309	IGS	(GA)5	10	8349	8358	IGS	(GA)5	10	8345	8354	IGS	(TA)5	10	8246	8255	IGS	(GTCT)3	12	11033	11044	CDS	(T)10	10	8684	8693	IGS	(T)13	13	14609	14621	IGS	(A)13	13	12203	12215	CDS intron	(T)10	10	12751	12760	IGS
(GTCT)3	12	11035	11046	CDS	(GTCT)3	12	10894	10905	CDS	(GAAA)3	12	9317	9328	tRNA intron	(GTCT)3	12	11100	11111	CDS	(GA)5	10	8256	8265	IGS	(A)14	14	12202	12215	CDS intron	(GTCT)3	12	11028	11039	IGS	(T)11	11	18632	18642	CDS	(T)10	10	12970	12979	IGS	(T)10	10	14130	14139	IGS
(A)13	13	12199	12211	CDS intron	(A)10	10	12058	12067	CDS intron	(T)14	14	10069	10082	IGS	(T)10	10	13025	13034	IGS	(GAAA)3	12	9224	9235	tRNA intron	(T)10	10	12970	12979	IGS	(A)12	12	12192	12203	CDS intron	(AT)5	10	20005	20014	CDS	(T)11	11	14370	14380	IGS	(A)11	11	15987	15997	CDS
(T)10	10	12969	12978	IGS	(T)10	10	12149	12158	CDS intron	(GTCT)3	12	11106	11117	CDS	(A)11	11	13565	13575	IGS	(T)14	14	9976	9989	IGS	(T)11	11	14370	14380	IGS	(T)14	14	12957	12970	IGS	(AT)6	12	43050	43061	IGS	(A)10	10	16222	16231	IGS	(T)11	11	18190	18200	CDS
(T)14	14	14357	14370	IGS	(T)13	13	12827	12839	IGS	(A)12	12	12268	12279	CDS intron	(T)14	14	14393	14406	IGS	(GTCT)3	12	11013	11024	CDS	(T)11	11	18416	18426	CDS	(T)13	13	14340	14352	IGS	(A)12	12	44926	44937	CDS intron	(T)11	11	18422	18432	CDS	(TTGATC)3	18	18836	18853	CDS
(T)11	11	18407	18417	CDS	(CA)6	12	13681	13692	IGS	(T)13	13	13037	13049	IGS	(T)11	11	18439	18449	CDS	(A)17	17	12175	12191	CDS intron	(AT)5	10	19789	19798	CDS	(T)14	14	14373	14386	IGS	(T)11	11	46938	46948	IGS	(AT)5	10	19795	19804	CDS	(AT)5	10	19569	19578	CDS
(AT)5	10	19780	19789	CDS	(T)11	11	14215	14225	IGS	(T)12	12	14432	14443	IGS	(AT)5	10	19812	19821	CDS	(T)13	13	12949	12961	IGS	(A)10	10	22770	22779	CDS intron	(T)11	11	18389	18399	CDS	(TA)8	16	47123	47138	IGS	(A)10	10	22776	22785	CDS intron	(A)10	10	30087	30096	IGS
(TATAGT)3	18	21037	21054	CDS	(T)11	11	18269	18279	CDS	(A)13	13	16286	16298	IGS	(TA)5	10	31132	31141	IGS	(T)13	13	14341	14353	IGS	(TA)6	12	31445	31456	IGS	(AT)5	10	19762	19771	CDS	(A)11	11	47784	47794	IGS	(TA)6	12	31504	31515	IGS	(A)11	11	36292	36302	IGS
(TA)6	12	31497	31508	IGS	(AT)5	10	19642	19651	CDS	(T)11	11	18490	18500	CDS	(AT)7	14	42102	42115	IGS	(T)11	11	18390	18400	CDS	(AT)6	12	42430	42441	IGS	(TA)6	12	31469	31480	IGS	(T)12	12	51579	51590	IGS	(AT)6	12	42490	42501	IGS	(AT)6	12	42105	42116	IGS
(AT)6	12	42484	42495	IGS	(TA)5	10	31346	31355	IGS	(AT)5	10	19863	19872	CDS	(A)13	13	43977	43989	CDS intron	(AT)5	10	19763	19772	CDS	(A)13	13	44296	44308	CDS intron	(AT)7	14	42444	42457	IGS	(T)10	10	55437	55446	CDS	(A)14	14	44356	44369	CDS intron	(A)11	11	43971	43981	CDS intron
(A)12	12	44352	44363	CDS intron	(AT)8	16	42308	42323	CDS	(TATAGT)3	18	21120	21137	CDS	(T)10	10	45989	45998	IGS	(TA)6	12	31486	31497	IGS	(TA)6	12	46504	46515	IGS	(A)14	14	44300	44313	CDS intron	(T)10	10	58097	58106	IGS	(TA)6	12	46575	46586	IGS	(A)12	12	43988	43999	CDS intron
(T)15	15	46365	46379	IGS	(A)10	10	44171	44180	CDS intron	(TA)6	12	31610	31621	IGS	(TA)6	12	46152	46163	IGS	(AT)6	12	42453	42464	IGS	(A)12	12	47185	47196	IGS	(A)14	14	44319	44332	CDS intron	(T)10	10	60640	60649	IGS	(A)12	12	47256	47267	IGS	(T)11	11	46005	46015	IGS
(T)10	10	51013	51022	IGS	(T)11	11	46204	46214	IGS	(AT)6	12	42578	42589	IGS	(A)12	12	46826	46837	IGS	(T)10	10	43242	43251	CDS intron	(TTTA)3	12	49634	49645	IGS	(A)11	11	44576	44586	IGS	(GAAA)3	12	61865	61876	IGS	(TTTA)3	12	49705	49716	IGS	(TA)7	14	46181	46194	IGS
(T)10	10	51988	51997	tRNA intron	(TA)6	12	46368	46379	IGS	(T)10	10	43367	43376	CDS intron	(T)10	10	50633	50642	IGS	(A)13	13	44310	44322	CDS intron	(T)11	11	51996	52006	tRNA intron	(TA)7	14	46505	46518	IGS	(A)12	12	63860	63871	IGS	(T)11	11	52067	52077	tRNA intron	(TA)8	16	46198	46213	IGS
(T)10	10	54855	54864	CDS	(TATAG)3	15	46666	46680	IGS	(A)13	13	44436	44448	CDS intron	(T)10	10	54474	54483	CDS	(A)12	12	44328	44339	CDS intron	(T)10	10	54864	54873	CDS	(A)15	15	47209	47223	IGS	(A)10	10	68978	68987	IGS	(T)10	10	54935	54944	CDS	(A)12	12	46852	46863	IGS
(T)10	10	57510	57519	IGS	(A)14	14	47043	47056	IGS	(A)13	13	44454	44466	CDS intron	(T)10	10	57129	57138	IGS	(A)11	11	44583	44593	IGS	(T)12	12	57518	57529	IGS	(T)10	10	52004	52013	tRNA intron	(T)11	11	69639	69649	IGS	(T)10	10	55020	55029	IGS	(T)10	10	54497	54506	CDS
(ATCA)3	12	59440	59451	IGS	(T)10	10	54695	54704	CDS	(A)11	11	44710	44720	IGS	(T)11	11	59682	59692	IGS	(T)13	13	46341	46353	IGS	(T)14	14	60066	60079	IGS	(T)10	10	54871	54880	CDS	(A)10	10	69723	69732	IGS	(T)12	12	57590	57601	IGS	(T)10	10	59040	59049	IGS
(T)10	10	60065	60074	IGS	(T)13	13	57351	57363	IGS	(T)12	12	46477	46488	IGS	(A)10	10	62896	62905	IGS	(TA)7	14	46494	46507	IGS	(A)12	12	63276	63287	IGS	(T)11	11	57540	57550	IGS	(A)10	10	75643	75652	CDS intron	(T)14	14	60155	60168	IGS	(T)13	13	59699	59711	IGS
(TA)6	12	66855	66866	IGS	(T)11	11	59232	59242	IGS	(TA)5	10	46629	46638	IGS	(TA)7	14	66496	66509	IGS	(TA)8	16	46513	46528	IGS	(TA)6	12	66875	66886	IGS	(A)10	10	59903	59912	IGS	(T)12	12	75665	75676	CDS intron	(A)12	12	63365	63376	IGS	(GAAA)3	12	60921	60932	IGS
(T)10	10	69111	69120	IGS	(T)12	12	59900	59911	IGS	(TA)6	12	46644	46655	IGS	(T)10	10	68748	68757	IGS	(A)10	10	47187	47196	IGS	(A)11	11	68510	68520	IGS	(T)11	11	60089	60099	CDS	(A)10	10	78354	78363	IGS	(TA)6	12	66964	66975	IGS	(A)10	10	62906	62915	IGS
(A)10	10	75108	75117	CDS intron	(A)10	10	63117	63126	IGS	(A)10	10	47323	47332	IGS	(T)10	10	69133	69142	IGS	(T)10	10	54827	54836	CDS	(T)10	10	69559	69568	IGS	(TA)6	12	66892	66903	IGS	(T)10	10	78600	78609	CDS	(A)11	11	68599	68609	IGS	(A)10	10	68043	68052	CDS
(T)19	10	75130	75139	CDS intron	(T)11	11	65987	65997	IGS	(T)10	10	54963	54972	CDS	(A)10	10	74744	74753	CDS intron	(T)12	12	57484	57495	IGS	(A)10	10	75201	75210	CDS intron	(A)10	10	68494	68503	IGS	(T)11	11	80500	80510	IGS	(T)10	10	69629	69638	IGS	(A)14	14	68787	68800	IGS
(T)10	10	78066	78075	IGS	(TA)7	14	66714	66727	IGS	(T)12	12	57621	57632	IGS	(T)11	11	74766	74776	CDS intron	(ATCA)4	16	59404	59419	IGS	(T)11	11	75223	75233	CDS intron	(T)12	12	70551	70562	CDS intron	(T)10	10	81014	81023	IGS	(A)10	10	75253	75262	CDS intron	(T)10	10	69095	69104	IGS
(T)11	11	79970	79980	IGS	(A)14	14	68313	68326	IGS	(TCAA)3	12	59531	59542	IGS	(T)10	10	77703	77712	CDS	(T)11	11	60033	60043	IGS	(A)10	10	77915	77924	IGS	(T)11	11	75165	75175	CDS intron	(A)12	12	82213	82224	CDS intron	(T)11	11	75275	75285	CDS intron	(A)10	10	74711	74720	CDS intron
(T)12	12	80484	80495	IGS	(A)10	10	74948	74957	CDS intron	(T)11	11	60166	60176	IGS	(T)11	11	79607	79617	IGS	(T)10	10	66280	66289	IGS	(T)10	10	78163	78172	CDS	(T)10	10	78102	78111	CDS	(A)10	10	82720	82729	CDS intron	(A)11	11	77967	77977	IGS	(T)13	13	74733	74745	CDS intron
(T)12	10	83960	83971	IGS	(T)11	11	74970	74980	CDS intron	(T)11	11	66413	66423	IGS	(T)12	12	80121	80132	IGS	(TA)5	10	66853	66862	IGS	(T)10	10	80074	80083	IGS	(T)11	11	80006	80016	IGS	(T)11	11	84518	84528	IGS	(T)10	10	78216	78225	CDS	(T)11	11	77668	77678	CDS
(T)10	10	83973	83982	IGS	(T)10	10	77913	77922	CDS	(TA)5	10	66978	66987	IGS	(T)12	12	83610	83621	IGS	(A)16	16	68445	68460	IGS	(A)10	10	82546	82555	IGS	(T)13	13	80520	80532	IGS	(T)12	12	99078	99089	CDS	(T)10	10	80127	80136	IGS	(T)11	11	79562	79572	IGS
(T)11	11	98538	98548	IGS	(T)10	10	79818	79827	IGS	(A)11	11	68570	68580	CDS	(T)10	10	98193	98202	IGS	(T)10	10	69489	69498	IGS	(T)11	11	84101	84111	IGS	(T)23	23	84009	84031	CDS	(T)10	10	102841	102850	tRNA intron	(A)10	10	82599	82608	CDS intron	(T)13	13	80076	80088	IGS
(A)12	12	111745	111756	CDS	(T)15	15	80331	80345	IGS	(T)10	10	69609	69618	IGS	(A)12	12	111403	111414	IGS	(A)12	12	75108	75119	CDS intron	(T)10	10	98667	98676	IGS	(T)10	10	98587	98596	IGS	(AATA)3	12	115525	115536	CDS	(T)11	11	84154	84164	IGS	(A)15	15	81278	81292	CDS intron
(A)10	10	112348	112357	CDS	(A)11	11	82035	82045	CDS intron	(A)11	11	75228	75238	CDS intron	(AAAT)3	12	112218	112229	IGS	(T)12	12	75132	75143	CDS intron	(T)10	10	112102	112111	IGS	(A)10	10	112337	112346	IGS	(A)10	10	116907	116916	IGS	(T)10	10	98720	98729	IGS	(T)11	11	98151	98161	IGS
(AAAT)3	12	112631	112642	CDS	(T)11	11	83829	83839	IGS	(T)12	12	75251	75262	CDS intron	(AATA)3	12	114107	114118	CDS	(T)10	10	78070	78079	CDS	(A)10	10	112444	112453	IGS	(AAAT)3	12	112604	112615	IGS	(A)10	10	120373	120382	CDS intron	(T)10	10	112155	112164	IGS	(T)11	11	101913	101923	tRNA intron
(AATA)3	12	114521	114532	CDS	(T)12	12	98395	98406	IGS	(T)10	10	78189	78198	CDS	(T)10	10	124101	124110	CDS	(T)14	14	79962	79975	IGS	(AATA)3	12	114596	114607	CDS	(AATA)3	12	114494	114505	CDS	(TA)5	10	123486	123495	IGS	(A)10	10	112497	112506	IGS	(A)11	11	109088	109098	CDS
(T)13	13	124039	124051	CDS	(A)10	10	112141	112150	IGS	(T)13	13	80081	80093	IGS	(T)10	10	124378	124387	CDS	(T)11	11	80479	80489	IGS	(T)12	12	124051	124062	CDS	(T)12	12	124020	124031	CDS	(T)10	10	124408	124417	CDS	(AATA)3	12	114649	114660	CDS	(AATA)3	12	114489	114500	CDS
(T)10	10	124505	124514	CDS	(AATA)3	12	114299	114310	CDS	(T)12	12	80597	80608	IGS	(A)10	10	137411	137420	IGS	(A)13	13	82180	82192	CDS intron	(T)10	10	124517	124526	CDS	(T)10	10	124486	124495	CDS	(T)10	10	125561	125570	CDS	(T)12	12	124176	124187	CDS	(TA)5	10	122423	122432	IGS
(T)10	10	124782	124791	CDS	(T)10	10	124292	124301	CDS	(A)11	11	82303	82313	CDS intron	(A)12	12	151992	152003	IGS	(T)10	10	83966	83975	IGS	(T)10	10	124794	124803	CDS	(T)10	10	124763	124772	CDS	(T)10	10	125835	125844	CDS	(T)10	10	124642	124651	CDS	(T)11	11	124498	124508	CDS
(T)11	11	124854	124864	CDS	(T)10	10	124569	12568	CDS	(T)10	10	84098	84107	IGS						(T)10	10	83977	83986	IGS	(T)11	11	124866	124876	CDS	(T)11	11	124835	124845	CDS	(A)10	10	135236	135245	tRNA intron	(T)10	10	124919	124928	CDS	(T)10	10	124775	124784	CDS
(A)11	11	137811	137821	IGS	(T)11	11	124641	124651	CDS	(T)10	10	98689	98698	IGS						(T)10	10	98568	98577	IGS	(A)10	10	137838	137847	IGS	(A)10	10	137793	137802	IGS	(A)12	12	138997	139008	IGS	(T)11	11	124991	125001	CDS	(A)11	11	134034	134044	tRNA intron
(A)10	10	152377	152386	IGS	(A)12	12	137599	137610	IGS	(A)12	12	112438	112449	IGS						(A)11	11	112316	112326	IGS	(A)11	11	152403	152413	IGS	(A)23	23	152358	152380	IGS	(A)11	11	153558	153568	IGS	(A)10	10	137963	137972	IGS	(A)11	11	137796	137806	IGS
(A)12	12	152388	152399	IGS	(A)11	11	152166	152176	IGS	(AAAT)3	12	112707	112718	IGS						(AAAT)3	12	112584	112595	IGS																(A)11	11	152528	152538	IGS
(A)10	10	152479	152488	IGS						(TA)6	12	112779	112790	IGS						(TA)8	16	112656	112671	IGS
										(AATA)3	12	114593	114604	CDS						(AATA)3	12	114474	114485	CDS
										(T)13	13	124132	124144	CDS						(T)13	13	124013	124025	CDS
										(T)10	10	124598	124607	CDS						(T)10	10	124479	124488	CDS
										(T)10	10	124875	124884	CDS						(T)10	10	124756	124765	CDS
										(T)11	11	124947	124957	CDS						(T)11	11	124828	124838	CDS
										(A)10	10	137904	137913	IGS						(A)10	10	137785	137794	IGS
										(A)10	10	152495	152504	IGS						(A)10	10	152376	152385	IGS
																				(A)10	10	152387	152396	IGS
[truncated: 5 more columns]

## Sheet: 去掉单核苷酸
Table S6: Simple sequence repeat (SSR) polymorphism in eleven Scrophularia chloroplast genomes.
	S. kiriloviana (Xinjiang AH18)				S. kiriloviana (Xinjiang AK1)				S. incisa (Gansu DJ1)				S. integrifolia (Tajikistan H8)				S. incisa (Qinghai XH7)				S. dentata (Tibet ZG4)				S. kiriloviana (Xinjiang ZS3)				S. buergeriana ( KP718626)				S. dentata (MF861202)				S. takesimensis (KP718628)				S. henryi (MF861203)
	type	size	start	end	type	size	start	end	type	size	start	end	type	size	start	end	type	size	start	end	type	size	start	end	type	size	start	end	type	size	start	end	type	size	start	end	type	size	start	end	type	size	start	end
AT	(AT)5	10	19780	19789	(AT)5	10	19642	19651	(AT)5	10	19863	19872	(AT)5	10	19812	19821	(AT)5	10	19763	19772	(AT)5	10	19789	19798	(AT)5	10	19762	19771	(AT)5	10	20005	20014	(AT)5	10	19795	19804	(AT)5	10	19569	19578	(AT)5	10	19853	19862
	(AT)6	12	42484	42495	(AT)6				(AT)6	12	42578	42589					(AT)6	12	42453	42464	(AT)6	12	42430	42441					(AT)6	12	43050	43061	(AT)6	12	42490	42501	(AT)6	12	42105	42116	(AT)6	12	42612	42623
													(AT)7	14	42102	42115									(AT)7	14	42444	42457
					(AT)8	16	42308	42323
CA					(CA)6	12	13681	13692
GA	(GA)5	20	8268	8287	(GA)5	20	8290	8309	(GA)5	20	8339	8358	(GA)5	20	8335	8354	(GA)5	20	8246	8265					(GA)5	20	8263	8282
TA					(TA)5	20	8290	8309	(TA)5	20	8339	8358	(TA)5	20	8335	8354	(TA)5	20	8246	8265					(TA)5	20	8263	8282	(TA)5	10	123486	123495					(TA)5	10	122423	122432	(TA)5	10	122885	122894
	(TA)5	20	8268	8287	(TA)5	10	31346	31355	(TA)5	27	46629	46655	(TA)5	10	31132	31141	(TA)5
									(TA)5	10	66978	66987
	(TA)6	12	31497	31508	(TA)6	12	46368	46379	(TA)6	12	31610	31621	(TA)6	12	46152	46163	(TA)6	12	31486	31497	(TA)6	12	31445	31456	(TA)6	12	31469	31480	(TA)6	12	8487	8498	(TA)6	12	31504	31515	(TA)6	12	8004	8015	(TA)6	12	8530	8541
	(TA)6	12	66855	66866																	(TA)6	12	46504	46515	(TA)6	12	66892	66903					(TA)6	12	46575	46586
																					(TA)6	12	66875	66886									(TA)6	12	66964	66975
					(TA)7	14	66714	66727					(TA)7	14	66496	66509	(TA)7	35	46494	46528	(TA)7	14	8254	8267	(TA)7	14	46505	46518					(TA)7	14	8255	8268	(TA)7	33	46181	46213	(TA)7	30	46691	46720
					(TA)8												(TA)8
					(TA)8												(TA)8												(TA)8	16	47123	47138
AAAT	(AAAT)3	12	112631	112642					(AAAT)3	84	112707	112790	(AAAT)3	12	112218	112229	(AAAT)3	88	112584	112671					(AAAT)3	12	112604	112615
AATA	(AATA)3	12	114521	114532					(AATA)3	12	114593	114604	(AATA)3	12	114107	114118					(AATA)3	12	114596	114607	(AATA)3	12	114494	114505	(AATA)3	12	115525	115536	(AATA)3	12	114649	114660	(AATA)3	12	114489	114500	(AATA)3	12	114914	114925
ATCA	(ATCA)3	12	59440	59451													(ATCA)4	16	59404	59419																					(ATCA)4	16	59604	59619
GAAA									(GAAA)3	12	9317	9328					(GAAA)3	12	9224	9235									(GAAA)3	12	61865	61876					(GAAA)3	12	60921	60932
GTCT	(GTCT)3	12	11035	11046	(GTCT)3				(GTCT)3	12	11106	11117	(GTCT)3	12	11100	11111	(GTCT)3	12	11013	11024	(GTCT)3	12	11033	11044	(GTCT)3	12	11028	11039	(GTCT)3	12	11295	11306	(GTCT)3	12	11034	11045	(GTCT)3	12	10812	10823	(GTCT)3	12	11322	11333
TATAG					(TATAG)3	15	46666	46680
TTATT					(TTATT)3	81	115	195
TCAA									(TCAA)3	12	59531	59542
TTTA																					(TTTA)3	12	49634	49645									(TTTA)3	12	49705	49716
TATAGT	(TATAGT)3	18	21037	21054					(TATAGT)3	18	21120	21137
TTGATC																																					(TTGATC)3	18	18836	18853
