# Supplementary material for: Comparative and Phylogenetic Analyses of Complete Chloroplast Genomes of Scrophularia incisa Complex (Scrophulariaceae)
Source: Genes (Basel). 2022 Sep 21;13(10):1691. doi: 10.3390/genes13101691 (PMC9601301; doi:10.3390/genes13101691)
Supplement: Supplementary file 1 [file genes-13-01691-s001.zip › Table S7.xlsx]

## Sheet: Sheet1
Table S7: The Ka/Ks of the 80 protein coding genes of the eleven Scrophularia individuals
Name	S. kiriloviana (Xinjiang AH18)	S. kiriloviana (Xinjiang AK1)	S. incisa (Gansu DJ1)	S. integrifolia (Tajikistan H8)	S. incisa (Qinghai XH7)	S. dentata (Tibet ZG4)	S. kiriloviana (Xinjiang ZS3)	S. buergeriana (KP718626)	S. dentata (MF861202)	S. takesimensis (KP718628)	S. henryi (MF861203)
psbA CDS	0	0	0	0	0	0	0	0	0	0	0
matK CDS	0.447763	0.407545	0.492977	0.402711	0.492977	0.409458	0.468217	0.523465	0.409458	0.491631	0.5277
rps16 CDS	0.227568	0.227568	0.765269	0.227568	0.765259	0.227568	0.227568	0.227568	0.120126	0.120126	0.120126
psbK CDS	0.305868	0.552857	0.26154	0.552857	0.26154	0.26154	0.26154	0.268002	0.26154	0.0658079	0.131289
psbI CDS	0	0	0	0	0	0	0	0	0	0	0
atpA CDS	0.0878593	0.0878593	0.081571	0.0990442	0.081571	0.0922204	0.0878593	0.102163	0.0922204	0.120087	0.0981758
atpF CDS	0	0.119318	0	0	0	0.119062	0	0.118581	0.119062	0.118581	0.118581
atpH CDS	0	0	0	0	0	0	0	0	0	0	0
atpI CDS	0.0524483	0.0496223	0.0496223	0.0347265	0.0496223	0.0434393	0.0496223	0.0449894	0.0434393	0	0
rps2 CDS	0.0337585	0.0337585	0.0884652	0.0337585	0.0884652	0.0588418	0.0337585	0.0437607	0.0588418	0.0437607	0.0437607
rpoC2 CDS	0.194862	0.184302	0.22595	0.198167	0.233356	0.211235	0.172878	0.178196	0.214728	0.163867	0.186053
rpoC1 CDS	0.178477	0.138634	0.178551	0.147556	0.178551	0.144378	0.168807	0.139253	0.163571	0.108786	0.142729
rpoB CDS	0.0930522	0.104296	0.161171	0.106176	0.157827	0.0937873	0.0969987	0.0869613	0.0937873	0.0666645	0.0602193
petN CDS	0	0	0	0	0	0	0	0	0	0	0
psbM CDS	0	0	0	0	0	0	0	0	0	0	0
psbD CDS	0	0	0.0293891	0	0.0293891	0	0	0	0	0	0
psbC CDS	0	0	0.000934797	0	0.000934797	0	0	0	0	0	0
psbZ CDS	0	0	0	0	0	0	0	0	0	0	0
rps14 CDS	0	0.531336	0.151172	0.151258	0.151172	0	0	0	0	0	0
psaB CDS	0.0204852	0.0109206	0.034043	0.013109	0.034043	0.023161	0.0115732	0	0.023161	0	0
psaA CDS	0.0427502	0.0441629	0.0407508	0.0421595	0.0407508	0.0803954	0.0427502	0.0711327	0.0803954	0.0775912	0.0578151
ycf3 CDS	0	0	0.112278	0	0.112278	0	0	0	0	0	0
rps4 CDS	0.0368488	0.0473815	0.0368488	0.0473815	0.0368488	0.0368488	0.0739622	0.0544369	0.0368488	0.0717968	0.0566395
ndhJ CDS	0.178376	0.100821	0.178376	0.100821	0.178376	0.145996	0.178376	0.180024	0.145996	0.101544	0.101544
ndhK CDS	0.230427	0.383921	0.307642	0.307642	0.307642	0.136827	0.230427	0.230427	0.136827	0.330964	0.230427
ndhC CDS	0.230427	0.507806	0.250566	0.121012	0.250566	0.250566	0.250566	0.250566	0.250566	0.247117	0.124402
atpE CDS	0.245495	0.241745	0.242317	0.245495	0.328279	0.245495	0.245495	0.248658	0.245495	0.248658	0.248658
atpB CDS	0.0182994	0.0221621	0.0397143	0.0221621	0.0366565	0.0183697	0.0198405	0.0210135	0.0183697	0.0232013	0.0266332
rbcL CDS	0.0859879	0.129787	0.10791	0.114966	0.10791	0.079078	0.0849686	0.127433	0.079078	0.129639	0.0968957
accD CDS	0.253399	0.240925	0.224383	0.288948	0.239782	0.276333	0.253399	0.250177	0.276333	0.205057	0.251919
psaI CDS	0	0	0	0	0	0	0	0	0	0	0
ycf4 CDS	0.220888	0.274459	0.220888	0.176923	0.220888	0.220888	0.220888	0.140878	0.220888	0.273937	0.313751
cemA CDS	0.278213	0.142139	0.236647	0.225821	0.236647	0.20789	0.236647	0.177282	0.20789	0.177552	0.177552
petA CDS	0.215964	0.260466	0.346604	0.183974	0.346604	0.215964	0.310489	0.104426	0.215964	0.086863	0.073563
psbJ CDS	0	0	0	0	0	0	0	0	0	0	0
psbL CDS	0	0	0	0	0	0	0	0	0	0	0
psbF CDS	0	0	0	0	0	0	0	0	0	0	0
psbE CDS	0	0	0	0	0	0	0	0	0	0	0
petL CDS	0	0	0	0	0	0	0	0	0	0	0
petG CDS	0	0	0	0	0	0	0	0	0	0	0
psaJ CDS	0	0	0	0	0	0	0	0	0	0	0
rpl33 CDS	0.306195	0.201846	0.306195	0.306195	0.306195	0.306195	0.306195	0.325752	0.306195	0	0.325752
rps18 CDS	0.0432195	0.0533611	0.0432195	0.0533611	0.0432195	0.0328785	0.0800536	0.0528977	0.0328785	0.0530422	0
rpl20 CDS	0.0493896	0.0404864	0.0493896	0.148896	0.0493896	0.0975104	0.0493896	0.0589361	0.0975104	0.0630736	0.0589361
rps12 CDS	0	0	0	0	0	0	0	0	0.64369	0.64369	0.64369
clpP CDS	0.0923297	0.067997	0.102816	0.109172	0.102816	0.102816	0.102816	0.0803437	0.102472	0.141997	0.089412
psbB CDS	0.0486487	0.0205459	0.0228863	0.0207023	0.0228863	0.0195881	0.0243343	0.0246394	0.0195881	0.0332157	0.0245179
psbT CDS	0	0	0	0	0	0	0	0	0	0	0
psbN CDS	0	0	0	0	0	0	0	0	0	0	0
psbH CDS	0	0	0	0	0	0.257648	0	0	0.257648	0	0
petB CDS	0	0	0	0	0	0	0	0	0	0	0
petD CDS	0.0954269	0.0954269	0.0954269	0.0954269	0.0954269	0.0954269	0.0954269	0.0956257	0.0954269	0.0716774	0.0701279
rpoA CDS	0.454109	0.516925	0.439541	0.536627	0.439541	0.373729	0.54117	0.270683	0.373729	0.401901	0.353972
rps11 CDS	0.0687751	0.0666175	0.0626986	0.0784739	0.0626986	0.0525955	0.0687751	0.180422	0.0525955	0.0964759	0.171048
rpl36 CDS	0	0	0	0	0	0	0	0	0	0	0
infA CDS	0	0	0	0.555568	0	0	0.539614	0	0	0	0
rps8 CDS	0.129333	0.212096	0.129333	0.160497	0.129333	0.15317	0.129333	0.256724	0.15317	0.141472	0.331269
rpl14 CDS	0	0	0	0	0	0.502884	0	0	0.502884	0	0
rpl16 CDS	0	0	0	0	0	0	0	0.0415597	0	0.0350108	0.0415597
rps3 CDS	0.49132	0.25013	0.838974	0.25013	0.838974	0.249789	0.124909	0.103602	0.249789	0.164646	0.204098
rpl22 CDS	0	0	0	0	0	0	0	0.297162	0	1.01824	0.700714
rps19 CDS	0.862659	0.215327	0	0.215327	0	0.435535	0.215327	0.0673845	0.435535	0.0479301	0.101504
rpl2 CDS	0	0	0	0	0	0	0	0	0	0	0
rpl23 CDS	0	0	0	0	0	0	0	0	0	0	0
ycf2 CDS	0.496583	0.514136	0.582424	0.646598	0.545971	0.610676	0.542983	0.84882	0.610676	0.90734	0.879773
ycf15 CDS	1.98338	1.98338	1.98338	1.98338	1.98338	1.98338	1.98338	3.2702	2.30378	2.30445	2.30445
ndhB CDS	0.328925	0.328925	0.328925	0.328925	0.328925	0.328925	0.328925	0.328925	0.328925	0.328925	0.328925
rps7 CDS	0	0	0	0	0	0	0	0	0	0	0
ndhF CDS	0.159787	0.147692	0.166829	0.166763	0.160862	0.179524	0.151252	0.162392	0.185547	0.168981	0.139445
rpl32 CDS	0.0357821	0.0471608	0.0471608	0.0471608	0.0471608	0.175373	0.0471608	0.0512466	0.175373	0.0660584	0.131785
ccsA CDS	0.326033	0.212196	0.296115	0.24188	0.296115	0.312321	0.286248	0.393822	0.312321	0.458933	0.413262
ndhD CDS	0.158437	0.130257	0.155183	0.128181	0.147378	0.155152	0.174944	0.154597	0.155152	0.149974	0.164026
psaC CDS	0	0	0	0	0	0	0	0	0	0	0
ndhE CDS	0.0391728	0.0337916	0.0391728	0.0391728	0.0391728	0.0779306	0.0391728	0	0.0779306	0	0
ndhG CDS	0.223902	0.209056	0.236784	0.209056	0.236784	0.15633	0.223902	0.0819826	0.173959	0.0434872	0.0690719
ndhI CDS	0.11636	0.0786516	0.167768	0.0663736	0.167768	0.0888248	0.135619	0.0286875	0.0888248	0.0344856	0.0341253
ndhA CDS	0.167349	0.17452	0.191482	0.226213	0.191482	0.16216	0.124652	0.132145	0.160072	0.130669	0.122791
ndhH CDS	0.0729154	0.0841812	0.0733684	0.0936353	0.0733684	0.0860308	0.0935482	0.0816786	0.0860308	0.0877031	0.123331
rps15 CDS	2.76617	2.76617	2.76617	2.08858	2.76617	2.76617	2.76617	0.5904	2.76617	1.20354	0.898655
ycf1 CDS	0.502383	0.521995	0.493958	0.485368	0.495975	0.45245	0.48315	0.522757	0.451613	0.503138	0.51704
